# Supplementary material for: Effects of Tumor Localization, Age, and Stage on the Outcomes of Gastric and Colorectal Signet Ring Cell Adenocarcinomas
Source: Cancers (Basel). 2023 Jan 24;15(3):714. doi: 10.3390/cancers15030714 (PMC9913295; doi:10.3390/cancers15030714)
Supplement: Supplementary file 1 [file cancers-15-00714-s001.zip]

Archive with 1 entries (1 files):
- cancers-2114703-supplementary.pdf
